# Supplementary material for: Effects of Open-Label Placebos on Visual Food Cue Reactivity in Children and Adolescents
Source: Children (Basel). 2024 Oct 30;11(11):1320. doi: 10.3390/children11111320 (PMC11592452; doi:10.3390/children11111320)
Supplement: Supplementary file 1 [file children-11-01320-s001.zip]

Archive with 1 entries (1 files):
- children-3264598-supplementary.pdf
